# Supplementary material for: Availability and Access to Palliative Sedation Medications in Ecuador: A National Survey of Palliative Care Physicians
Source: Int J Environ Res Public Health. 2026 Jul 14;23(7):901. doi: 10.3390/ijerph23070901 (PMC13409946; doi:10.3390/ijerph23070901)
Supplement: Supplementary file 1 [file ijerph-23-00901-s001.zip]

Archive with 1 entries (1 files):
- ijerph-4367125-supplementary.pdf
